# Supplementary material for: Dihydroavenanthramide D Enhances Skin Barrier Function through Upregulation of Epidermal Tight Junction Expression
Source: Curr Issues Mol Biol. 2024 Aug 23;46(9):9255–68. doi: 10.3390/cimb46090547 (PMC11430283; doi:10.3390/cimb46090547)
Supplement: Supplementary file 1 [file cimb-46-00547-s001.zip]

Archive with 1 entries (1 files):
- cimb-3171209-supplementary.pdf
